# Supplementary material for: Variation in bradyrhizobial NopP effector determines symbiotic incompatibility with Rj2-soybeans via effector-triggered immunity
Source: Nat Commun. 2018 Aug 7;9:3139. doi: 10.1038/s41467-018-05663-x (PMC6081438; doi:10.1038/s41467-018-05663-x)
Supplement: Supplementary file 4 — Supplementary Data 1 [file 41467_2018_5663_MOESM4_ESM.xlsx]

## Sheet: Sheet1
Supplementary Data 1. Bacterial strains and plasmids used in this study.
Strain or plasmid	Relevant characteristic(s)	Reference or source
Bradyrhizobium diazoefficiens strains
USDA 110T	Wild type, compatible strain with Rj2 soybean, Pxr	USDA, Beltsville
USDA 122	Wild type, incompatible strain with Rj2 soybean, Pxr	USDA, Beltsville
122ΩrhcJ	USDA 122 rhcJ::Ω cassette, Pxr, Spr, Smr	2
122ΩttsI	USDA 122 ttsI::Ω cassette, Pxr, Spr, Smr	2
122∆nopP	USDA 122 ∆nopP, Pxr	This study
110∆nopP	USDA 110 ∆nopP, Pxr	This study
122nopP110	USDA 122 exchanged nopP to USDA 110-type gene, Pxr	This study
110nopP122	USDA 110 exchanged nopP to USDA 122-type gene, Pxr	This study
122gus	USDA 122 tagged with gusA, Pxr, Spr, Smr	This study
110gus	USDA 110 tagged with gusA, Pxr, Spr, Smr	This study
122nopP110gus	122nopP110 tagged with gusA, Pxr, Spr, Smr	This study
110nopP122gus	110nopP122 tagged with gusA, Pxr, Spr, Smr	This study
110nopP_v1	110∆nopP with single crossover of pMS170 in upstream of nopP, Pxr, Kmr	This study
110nopP_v2	110∆nopP with single crossover of pMS169 in upstream of nopP, Pxr, Kmr	This study
110nopP_v3	110∆nopP with single crossover of pMS166 in upstream of nopP, Pxr, Kmr	This study
110nopP_v4	110∆nopP with single crossover of pMS165 in upstream of nopP, Pxr, Kmr	This study
110nopP_v5	110∆nopP with single crossover of pMS168 in upstream of nopP, Pxr, Kmr	This study
110nopP_v6	110∆nopP with single crossover of pMS167 in upstream of nopP, Pxr, Kmr	This study
110nopP_v7	110∆nopP with single crossover of pMS164 in upstream of nopP, Pxr, Kmr	This study
110nopP_v8	110∆nopP with single crossover of pMS163 in upstream of nopP, Pxr, Kmr	This study
110nopP_v9	110∆nopP with single crossover of pMS162 in upstream of nopP, Pxr, Kmr	This study
110nopP_v10	110∆nopP with single crossover of pMS161 in upstream of nopP, Pxr, Kmr	This study
110nopP_v11	110∆nopP with single crossover of pMS158 in upstream of nopP, Pxr, Kmr	This study
110nopP_v12	110∆nopP with single crossover of pMS157 in upstream of nopP, Pxr, Kmr	This study
110nopP_v13	110∆nopP with single crossover of pMS160 in upstream of nopP, Pxr, Kmr	This study
110nopP_v14	110∆nopP with single crossover of pMS159 in upstream of nopP, Pxr, Kmr	This study
110nopP_v15	110∆nopP with single crossover of pMS156 in upstream of nopP, Pxr, Kmr	This study
110nopP_v16	110∆nopP with single crossover of pMS155 in upstream of nopP, Pxr, Kmr	This study
122nopP_m3	USDA 122 exchanged nopP encoding NopP carrying R60, R67, H173 and L271, Pxr	This study
W1-1a	Spontaneous mutant of USDA 122 which induce nodulation on Rj2 soybean	This study
W3-1a	Spontaneous mutant of USDA 122 which induce nodulation on Rj2 soybean	This study
W3-2a	Spontaneous mutant of USDA 122 which induce nodulation on Rj2 soybean	This study
W8-1a	Spontaneous mutant of USDA 122 which induce nodulation on Rj2 soybean	This study
W8-1b	Spontaneous mutant of USDA 122 which induce nodulation on Rj2 soybean	This study
W9-1a	Spontaneous mutant of USDA 122 which induce nodulation on Rj2 soybean	This study
W9-1b	Spontaneous mutant of USDA 122 which induce nodulation on Rj2 soybean	This study
W9-3a	Spontaneous mutant of USDA 122 which induce nodulation on Rj2 soybean	This study
Is-1	Wild type, incompatible strain with Rj2 soybean	3
1C1	Tn5 mutant of Is-1 which induce nodulation on Rj2 soybean, Kmr	4
1C2	Tn5 mutant of Is-1 which induce nodulation on Rj2 soybean, Kmr	4
5C1	Tn5 mutant of Is-1 which induce nodulation on Rj2 soybean, Kmr	4
6C1	Tn5 mutant of Is-1 which induce nodulation on Rj2 soybean, Kmr	4
7C1	Tn5 mutant of Is-1 which induce nodulation on Rj2 soybean, Kmr	4
7C2	Tn5 mutant of Is-1 which induce nodulation on Rj2 soybean, Kmr	4
10C1	Tn5 mutant of Is-1 which induce nodulation on Rj2 soybean, Kmr	4
10C2	Tn5 mutant of Is-1 which induce nodulation on Rj2 soybean, Kmr	4
KS2-1	Indigenous strain isolated from a root nodule of soybean	5
YM2-6	Indigenous strain isolated from a root nodule of soybean	5
KM3-4	Indigenous strain isolated from a root nodule of soybean	5
KG1-2	Indigenous strain isolated from a root nodule of soybean	5
KG1-7	Indigenous strain isolated from a root nodule of soybean	5
KM4-6	Indigenous strain isolated from a root nodule of soybean	5
HK3-8	Indigenous strain isolated from a root nodule of soybean	5
NK6	Indigenous strain isolated from a root nodule of soybean	5
FK2-28	Indigenous strain isolated from a root nodule of soybean	5
NG-3	Indigenous strain isolated from a root nodule of soybean	5
YM2-8	Indigenous strain isolated from a root nodule of soybean	5
YM2-30	Indigenous strain isolated from a root nodule of soybean	5
KS1-5	Indigenous strain isolated from a root nodule of soybean	5
FK1-7	Indigenous strain isolated from a root nodule of soybean	5
MY1-5	Indigenous strain isolated from a root nodule of soybean	5
TS2-3	Indigenous strain isolated from a root nodule of soybean	5
YM2-1	Indigenous strain isolated from a root nodule of soybean	5
Bradyrhizobium japonicum strains
J5	Wild type	6
USDA 6T	Wild type	USDA, Beltsville
USDA 123	Wild type	USDA, Beltsville
FK1-5	Indigenous strain isolated from a root nodule of soybean	5
HK1-1	Indigenous strain isolated from a root nodule of soybean	5
HK1-37	Indigenous strain isolated from a root nodule of soybean	5
HK4-1	indigenous strain isolated from a root nodule of soybean	5
HK4-8	Indigenous strain isolated from a root nodule of soybean	5
HK4-11	Indigenous strain isolated from a root nodule of soybean	5
HK6-1	Indigenous strain isolated from a root nodule of soybean	5
HK7-6	Indigenous strain isolated from a root nodule of soybean	5
KM3-9	Indigenous strain isolated from a root nodule of soybean	5
KW1-4	Indigenous strain isolated from a root nodule of soybean	5
KW1-6	Indigenous strain isolated from a root nodule of soybean	5
KW1-63	Indigenous strain isolated from a root nodule of soybean	5
MY2-3	Indigenous strain isolated from a root nodule of soybean	5
MY2-6	indigenous strain isolated from a root nodule of soybean	5
TS4-11	Indigenous strain isolated from a root nodule of soybean	5
TS4-21	Indigenous strain isolated from a root nodule of soybean	5
TS5-6	Indigenous strain isolated from a root nodule of soybean	5
Agrobacterium rhizogenes strain
K599	Cucumopine-type strain for induction of hairy root transformation	7
Escherichia coli strains
DH5α	F－, Φ80d lacZΔM15, Δ(lacZYA-argF)U169, deoR, recA1, endA1, hsdR17(rK- mK+), phoA, supE44, λ－, thi-1, gyrA96, relA1	Nippon Gene
HB101	supE44, Δ(mcrC-mrr), recA13, ara-14, proA2, lacY1, galK2, rpsL20, xyl-5, mtl-1, leuB6, thi-1	Nippon Gene
Plasmids
pK18mob	Mobilizable vector with pMB1 replicon, Kmr	8
pK18mobsacB	pK18mob derivative with sacB, Kmr	8
pENTR/dTOPO	Cloning vector, Kmr	Thermo Fisher Scinetific
pUB-GW-GFP	Binary vector for Agrobaterium-mediated hairy root transformation, Kmr	9
pRK2013	ColE1 replicon carrying RK2 transfer genes, Kmr	10
pCAM120	mTn5SSgusA20 in pUT/mini-Tn5	11
pMS127	pK18mobsacB containing nopP and flanking region from USDA 122, Kmr	This study
pMS128	pK18mobsacB containing nopP and flanking region from USDA 110, Kmr	This study
pMS130	pK18mobsacB containing deleted nopP and flanking region, Kmr	This study
pMS145	pENTR/dTOPO containing Rj2 cDNA from G. max cv. Hardee, Kmr	This study
pMS154	pENTR/dTOPO containing Rj2 cDNA substituted to A1354 and G1469	This study
pMS155	pK18mob containing modified nopP for construction of 110nopP_v16, Kmr	This study
pMS156	pK18mob containing modified nopP for construction of 110nopP_v15, Kmr	This study
pMS157	pK18mob containing modified nopP for construction of 110nopP_v12, Kmr	This study
pMS158	pK18mob containing modified nopP for construction of 110nopP_v11, Kmr	This study
pMS159	pK18mob containing modified nopP for construction of 110nopP_v14, Kmr	This study
pMS160	pK18mob containing modified nopP for construction of 110nopP_v13, Kmr	This study
pMS161	pK18mob containing modified nopP for construction of 110nopP_v10, Kmr	This study
pMS162	pK18mob containing modified nopP for construction of 110nopP_v9, Kmr	This study
pMS163	pK18mob containing modified nopP for construction of 110nopP_v8, Kmr	This study
pMS164	pK18mob containing modified nopP for construction of 110nopP_v7, Kmr	This study
pMS165	pK18mob containing modified nopP for construction of 110nopP_v4, Kmr	This study
pMS166	pK18mob containing modified nopP for construction of 110nopP_v3, Kmr	This study
pMS167	pK18mob containing modified nopP for construction of 110nopP_v6, Kmr	This study
pMS168	pK18mob containing modified nopP for construction of 110nopP_v5, Kmr	This study
pMS169	pK18mob containing modified nopP for construction of 110nopP_v2, Kmr	This study
pMS170	pK18mob containing modified nopP for construction of 110nopP_v1, Kmr	This study
pUB-GW-GFP-Rj2	pUB-GW-GFP containing Hardee Rj2 cDNA at downstream of LjUbq1 promoter, Kmr, Cmr	This study
pUB-GW-GFP-rj2	pUB-GW-GFP containing Hardee Rj2 cDNA substituted to A1354 and G1469 at downstream of LjUbq1 promoter, Kmr, Cmr	This study
Kmr, kanamycin resistant; Pxr, polymyxin B resistant; Spr, spectinomycin resistant, Smr, streptomycin resistant, Cmr, chloramphenicol resistant.
