# Supplementary material for: Variation in bradyrhizobial NopP effector determines symbiotic incompatibility with Rj2-soybeans via effector-triggered immunity
Source: Nat Commun. 2018 Aug 7;9:3139. doi: 10.1038/s41467-018-05663-x (PMC6081438; doi:10.1038/s41467-018-05663-x)
Supplement: Supplementary file 5 — Supplementary Data 2 [file 41467_2018_5663_MOESM5_ESM.xlsx]

## Sheet: Sheet1
Supplementary Data 2. Oligonucleotide primers used in this study.
Name	Sequence (5'→3')	Target gene or position	Purpose
nopP_F1	GCTCCGAATTGGATGACAGT	nopP in USDA 122 and 110T, upstream region	Deletion, swapping, and sequencing of nopP
nopP_R1	GCTCGGAATGTCGTTAAAGC	nopP in USDA 122 and 110T, downstream region	Deletion, swapping, and sequencing of nopP
nopP_inframe_R	CGTTGCGTTACTCCATGCTCGGACCGGAATTCAGATAGT	nopP in USDA 122 and 110T, internal region	in-frame nopP deletion, for pMS130
nopP_inframe_F	ACTATCTGAATTCCGGTCCGAGCATGGAGTAACGCAACG	nopP in USDA 122 and 110T, internal region	in-frame nopP deletion, for pMS130
Rj2-3UTR-R3	ATCATGTACCCCAATTGAGAGAAC	Rj2 gene in Glycine max cv. Hardee, 3’UTR region	cDNA synthesis
Rj2_Y2H_F2	CACCATGGCTTTGGGATCATGTTCCTC	Rj2 cDNA from Glycine max cv. Hardee	Cloning of Rj2 cDNA, for pMS145 and pMS154
Rj2_Y2H_R3	CTACATCATCGTCTGATTTTCTCTTGC	Rj2 cDNA from Glycine max cv. Hardee	Cloning of Rj2 cDNA, for pMS145 and pMS154
K452_F	TGACTTGACAAAGGTTGAAGAT	Rj2 cDNA from Hardee, but altered G1354 to A1354	Cloning of rj2 cDNA, for pMS154
K452_R	ATCTTCAACCTTTGTCAAGTCA	Rj2 cDNA from Hardee, but altered G1354 to A1354	Cloning of rj2 cDNA, for pMS154
R490_F	GTAGAGTACCTAGAGTTACAATGC	Rj2 cDNA from Hardee, but altered T1469 to G1469	Cloning of rj2 cDNA, for pMS154
R490_R	GCATTGTAACTCTAGGTACTCTAC	Rj2 cDNA from Hardee, but altered T1469 to G1469	Cloning of rj2 cDNA, for pMS154
Rj2_F1	GTTGAGTTGGTCTCCAGCAAG	Rj2/rj2 in Glycine max, exon region	Sequencing of Rj2/rj2 region
Rj2_F2	CCTTGACATTGCCTGTTGC	Rj2/rj2 in Glycine max, exon region	Sequencing of Rj2/rj2 region
Rj2_F3	GCTGGGCTTCAAGCATTAG	Rj2/rj2 in Glycine max, exon region	Sequencing of Rj2/rj2 region
Rj2_F4	GATAGGTTCCAACTTGTTCGGG	Rj2/rj2 in Glycine max, exon region	Sequencing of Rj2/rj2 region
Rj2_F5	TGAGAGTACTGGAATGGTGGAG	Rj2/rj2 in Glycine max, exon region	Sequencing of Rj2/rj2 region
Rj2_R1	CCTTTCCTGATGCTTAGCCA	Rj2/rj2 in Glycine max, exon region	Sequencing of Rj2/rj2 region
Rj2_R2	CCCGAACAAGTTGGAACC	Rj2/rj2 in Glycine max, exon region	Sequencing of Rj2/rj2 region
Rj2_R3	GTCAGTTCCGGCATCAGGAC	Rj2/rj2 in Glycine max, exon region	Sequencing of Rj2/rj2 region
Rj2_R4	TGTCAAAGCTGGGGAAGTCT	Rj2/rj2 in Glycine max, exon region	Sequencing of Rj2/rj2 region
nopP_F5	TTGGGCGGGCGATCATATTA	nopP in USDA 122 and 110T, upstream region	Construction of nopP variants, for pMS155 to pMS170
nopP_R5	GAACTAAGACTGTTGCGCCC	nopP in USDA 122 and 110T, downstream region	Construction of nopP variants, for pMS155 to pMS170
517C_F	TTGCTTGAGCACCAGCTGAG	nopP in USDA 110T, but altered nucleotide T517 to C517	Construction of nopP variants, for pMS157, 158, 161, 162, 165, 166, 169, 170
517C_R	CTCAGCTGGTGCTCAAGCAA	nopP in USDA 110T, but altered nucleotide T517 to C517	Construction of nopP variants, for pMS157, 158, 161, 162, 165, 166, 169, 170
811T_F	AGCGCGTCTTCACGGGGCTA	nopP in USDA 110T, but altered nucleotide C811 to T811	Construction of nopP variants, for pMS156, 158, 160, 162, 164, 166, 168, 170
811T_R	TAGCCCCGTGAAGACGCGCT	nopP in USDA 110T, but altered nucleotide C811 to T811	Construction of nopP variants, for pMS156, 158, 160, 162, 164, 166, 168, 170
179T/200G_F	ACCAGCTTTCCTTCGATCGAGGGCTGCGGAGATT	nopP in USDA 110T, but altered nucleotide A200 to G200	Construction of nopP variants, for pMS159, 160, 161, 162
179T/200G_R	AATCTCCGCAGCCCTCGATCGAAGGAAAGCTGGT	nopP in USDA 110T, but altered nucleotide A200 to G200	Construction of nopP variants, for pMS159, 160, 161, 162
179G/200A_F	ACCAGCGTTCCTTCGATCGAGGGCTGCAGAGATT	nopP in USDA 110T, but altered nucleotide T179 to G179	Construction of nopP variants, for pMS163, 164, 165, 166
179G/200A_R	AATCTCTGCAGCCCTCGATCGAAGGAACGCTGGT	nopP in USDA 110T, but altered nucleotide T179 to G179	Construction of nopP variants, for pMS163, 164, 165, 166
179G/200G_F	ACCAGCGTTCCTTCGATCGAGGGCTGCGGAGATT	nopP in USDA 110T, but altered nucleotides T179 to G179 and A200 to G200	Construction of nopP variants, for pMS167, 168, 169, 170
179G/200G_R	AATCTCCGCAGCCCTCGATCGAAGGAACGCTGGT	nopP in USDA 110T, but altered nucleotides T179 to G179 and A200 to G200	Construction of nopP variants, for pMS167, 168, 169, 170
09010_F	CCGATAGGAGAGCGATCTGA	nopP in USDA 110T, internal region	Examination and sequencing of nopP region
09010_R	TGCACTTCAAGCAAGGTGAC	nopP in USDA 110T, internal region	Examination and sequencing of nopP region
nodC_F	CTCCTCGCCATTTCATCACT	nodC, internal region	Examination of nodC region
nodC_R	CGCCTTACGAATAGGAGCAG	nodC, internal region	Examination of nodC region
nifH_F	CTCGACTCGCCTTATTCTGC	nifH, internal region	Examination of nifH region
nifH_R	TAGATCTCCTGCGCCTTGTT	nifH, internal region	Examination of nifH region
rhcJ_F	TTCGCGTGTTTCTTGCTATG	rhcJ, internal region	Examination of rhcJ region
rhcJ_R	AGCCATGTCGAATGAAGACC	rhcJ, internal region	Examination of rhcJ region
Fix-del_F1	CAGGCGGCATTCTCTTCATC	USDA 122 genomic position at 1939742-1939761	Confirmation of IS-mediated deletion
Fix-del_F2	GGGGCTGAACGTTTGAAACT	USDA 122 genomic position at 1927039-1927058	Confirmation of IS-mediated deletion
Fix-del_F3	ACGAGCTTGCAATGCGTTAT	USDA 122 genomic position at 2051974-2051993	Confirmation of IS-mediated deletion
Fix-del_F4	AACTTGTTCGCCCATTTCGG	USDA 122 genomic position at 2018811-2018830	Confirmation of IS-mediated deletion
Fix-del_F5	AATAGAGGTCGAGGAAGGCG	USDA 122 genomic position at 2198124-2198143	Confirmation of IS-mediated deletion
Fix-del_R1	GCAATAAGGTGGGAGCGATG	USDA 122 genomic position at 2055224-2055205	Confirmation of IS-mediated deletion
Fix-del_R2	CCTTGCGTCTCGAGTTTAGC	USDA 122 genomic position at 2020245-2020226	Confirmation of IS-mediated deletion
Fix-del_R3	GGTCCATGTGAATGACGACG	USDA 122 genomic position at 2199858-2199839	Confirmation of IS-mediated deletion
Fix-del_R4	CAAATCCCGCCAATCCGTAC	USDA 122 genomic position at 1941581-1941562	Confirmation of IS-mediated deletion
Fix-del_R5	CGACAAGTTCATGAGCGAGG	USDA 122 genomic position at 1930138-1930119	Confirmation of IS-mediated deletion
ISRj1_F	TGTCCAATATGTCTGGCGGT	ISRj1 in USDA 122, internal region	Confirmation of IS-mediated deletion
ISRj1_R	CCGCTTGTAATCGTGGCTTT	ISRj1 in USDA 122, internal region	Confirmation of IS-mediated deletion
ISRj2_F	GCTCCGGGTCACAAGATCTA	ISRj2 in USDA 122, internal region	Confirmation of IS-mediated deletion
ISRj2_R	GCCCTGATCCGTGTTGAAAA	ISRj2 in USDA 122, internal region	Confirmation of IS-mediated deletion
PR1_F	GGCCAATACGGGGAGAATCT	PR-1, internal region	Quantitative reverse-transcription PCR analysis
PR1_R	TCCAAACAACCTGAGTGTAATGC	PR-1, internal region	Quantitative reverse-transcription PCR analysis
PR2_F	TGAGAGTGGATGGCCTTCTT	PR-2, internal region	Quantitative reverse-transcription PCR analysis
PR2_R	TGTTTCACATTCCGAACCAA	PR-2, internal region	Quantitative reverse-transcription PCR analysis
PR5_F	AACGTGCCCATGGACTTTAG	PR-5, internal region	Quantitative reverse-transcription PCR analysis
PR5_R	CGGTTTTGAAGACAGTGCAA	PR-5, internal region	Quantitative reverse-transcription PCR analysis
Rj2_F	GCAGACACACGACATGGTTT	Rj2/rj2 in Glycine max, exon region	Quantitative reverse-transcription PCR analysis
Rj2_R	TGGCAATCCTGGACTCTTGA	Rj2/rj2 in Glycine max, exon region	Quantitative reverse-transcription PCR analysis
ENOD40_F	GGCTTCTCTGATCAACAAGGG	ENOD40, internal region	Quantitative reverse-transcription PCR analysis
ENOD40_R	ACATAGCCATAGAGACCCCA	ENOD40, internal region	Quantitative reverse-transcription PCR analysis
GmNIN_F	ATATGGTGGGTTGGTGCAGA	GmNIN, internal region	Quantitative reverse-transcription PCR analysis
GmNIN_R	CCCAGCATCCTTCCACAAAC	GmNIN, internal region	Quantitative reverse-transcription PCR analysis
SUBI_F	AGCTATTCGCAGTTCCCAAAT	SUBI-2, internal region	Quantitative reverse-transcription PCR analysis
SUBI_R	AGCTATTCGCAGTTCCCAAAT	SUBI-2, internal region	Quantitative reverse-transcription PCR analysis
